# Supplementary material for: MicroRNA-203 Is a Prognostic Indicator in Bladder Cancer and Enhances Chemosensitivity to Cisplatin via Apoptosis by Targeting Bcl-w and Survivin
Source: PLoS One. 2015 Nov 23;10(11):e0143441. doi: 10.1371/journal.pone.0143441 (PMC4657877; doi:10.1371/journal.pone.0143441)
Supplement: S1 File — (XLSX) [file pone.0143441.s001.xlsx]

## Sheet: Sheet1
S1 File. The miR-203 expression levels of NMIBC patients (progression group with 45 cases and non-progression group with 67 cases)
Progression group	Non-progression group
0.001	0.035
0.001	0.181
0.001	0.338
0.003	0.347
0.019	0.367
0.023	0.372
0.057	0.383
0.087	0.394
0.099	0.415
0.102	0.433
0.124	0.439
0.134	0.443
0.164	0.454
0.169	0.463
0.171	0.47
0.178	0.49
0.209	0.5
0.215	0.503
0.229	0.515
0.281	0.523
0.299	0.545
0.307	0.566
0.309	0.572
0.329	0.643
0.34	0.659
0.345	0.669
0.369	0.678
0.381	0.685
0.41	0.688
0.481	0.705
0.495	0.711
0.501	0.727
0.519	0.756
0.531	0.761
0.581	0.77
0.581	0.783
0.612	0.815
0.637	0.832
0.683	0.832
0.686	0.85
0.688	0.851
0.733	0.854
0.798	0.864
0.819	0.868
0.83	0.869
	0.873
	0.893
	0.894
	0.899
	0.902
	0.908
	0.913
	0.918
	0.925
	0.928
	0.931
	0.948
	0.949
	0.97
	0.974
	0.977
	0.978
	0.979
